# Supplementary material for: Serious game prototype for nurses on nipple-areolar lesions resulting from fungal infections in breastfeeding
Source: PLoS One. 2026 Mar 6;21(3):e0341137. doi: 10.1371/journal.pone.0341137 (PMC12965671; doi:10.1371/journal.pone.0341137)
Supplement: S1_File — Additional information. (ZIP) [file pone.0341137.s001.zip]

Archive with 5 entries (5 files):
- S2_Fig_2.tif
- S3 File_renamed_1275e.xlsx
- S2 File_renamed_9b6b5.xlsx
- S1_Fig_1.tif
- S1_File_Supporting_Information.docx
