# Supplementary material for: Serious game prototype for nurses on nipple-areolar lesions resulting from fungal infections in breastfeeding
Source: PLoS One. 2026 Mar 6;21(3):e0341137. doi: 10.1371/journal.pone.0341137 (PMC12965671; doi:10.1371/journal.pone.0341137)
Supplement: S1_File — Additional information. (ZIP) [file pone.0341137.s001.zip › S3 File_renamed_1275e.xlsx]

## Sheet: Form Responses 1
Timestamp	Do you agree to participate as a judge in this study?	Higher level of training	What is your level of engagement with educational games?	Specify "other", if applicable.	How many years have you been working/studying about educational games?	Content quality	Alignment of learning goals	Feedback and Adaptation	Motivação	Presentation Design	Interaction usability	Accessibility	What is your level of exposure to technological resources (computers, tablets, smartphones, etc.)?	What is your level of experience with digital games (video game consoles, tablets, smartphones, etc.)?	1. Does the game hold my attention?	2. Am I not distracted from tasks I should be concentrating on?	3. Can I enjoy the game without getting bored or anxious?	4. Is the difficulty level appropriate?	5. Do my skills improve as the game progresses?	6. Am I motivated by improving my skills?	7. Do I feel in control of the menu?	8. Does the game allow me to recover from mistakes I've made?	9. Do I feel I can use any strategies?	10. Do I know the next step in the game?	11. What are the general objectives presented at the beginning of the game?	12. Do I understand the objectives of learning through play?	13. Do I receive feedback on my progress in the game?	14. Do I receive information about my status, such as level or score?	15. Do I lose track of time while playing?	16. Do I forget about things around me while I'm playing?	17. Do I forget about my daily problems while playing games?	18. Do I get involved with the game?	19. Does the game improve my knowledge?	20. Do I try to apply the knowledge to the game?	21. I want to know more about the content presented?	What was it possible to learn from "aleitagame"?	Comments::
2021-01-29 18:13:11	YES	MASTER'S DEGREE	I am trained to work as an educational game developer	Pesquisador da área de jogos educacionais	6	5	5	4	5	5	5	4	I use it daily	Play daily	7	5	7	7	7	7	7	7	6	7	6	7	6	7	7	7	7	7	7	7	7	It was possible to understand the complexity and diversity of problems that arise during breastfeeding.	A very well-constructed, serious game. Dynamic, colorful, and fun. The main point is to realize that it's a game with powerful granularity, meaning it has the potential to incorporate new technical and educational resources, including the creation of new relevant themes in the health field.
2021-01-29 19:46:19	YES	MASTER'S DEGREE	I am a researcher in the field of educational games.		4	4	4	2	2	5	2	1	I use it daily	I play occasionally	2	6	2	5	5	2	3	1	3	4	7	7	7	7	2	2	1	4	5	7	4	Basic/advanced information on how to conduct a breastfeeding history assessment in hospital, primary care, and home settings.	Motivation - encourage students to seek more and not just try once, "get everything right" and stop using it. Usability - its use is disrupted by the gameplay flow being taken off the game screen several times when going to external screens (links, videos, presentations). Accessibility - the only accessible aspect I noticed was that the questions and items are presented with left alignment (for v…
2021-02-08 22:02:57	YES	MASTER'S DEGREE	I am a researcher in the field of educational games.		3	5	4	4	3	4	4	1	I use it daily	Play daily	3	5	3	6	7	6	6	7	4	5	7	7	5	4	1	1	1	3	5	6	6		The game lacks accessibility for people with special educational needs. Feedback, both positive and negative, is the same regardless of the number of correct and/or incorrect answers (it doesn't include items like getting several correct in a row, for example). When an error occurs, the game doesn't make it clear that teacher intervention should take place at that moment.
					4.33333	4.66667	4.33333	3.33333	3.33333	4.66667	3.66667	2			4	5.33333	4	6	6.33333	5	5.33333	5	4.33333	5.33333	6.66667		6	6	3.33333	3.33333	3	4.66667	5.66667	6.66667	5.66667
