# Supplementary material for: Serious game prototype for nurses on nipple-areolar lesions resulting from fungal infections in breastfeeding
Source: PLoS One. 2026 Mar 6;21(3):e0341137. doi: 10.1371/journal.pone.0341137 (PMC12965671; doi:10.1371/journal.pone.0341137)
Supplement: S1_File — Additional information. (ZIP) [file pone.0341137.s001.zip › S2 File_renamed_9b6b5.xlsx]

## Sheet: Form Responses 1
Timestamp	Do you agree to participate as a judge in this study?	Age	How many years have you been a registered nurse?	In which category of judge from this research do you fall?	What is your highest academic degree?	Select below the areas in which you have professional training.	Describe "other" professional training related to breastfeeding.	FOR IBCLC CERTIFIED NURSE: In what year did you obtain your IBCLC certification?	FOR THE TECHNICAL SUPERVISOR NURSE IN THE BLH NETWORK: How many years have you been working as the Technical Supervisor?	FOR NURSING RESEARCHERS: How many years have you been researching the area of ​​breastfeeding?	In which Brazilian state do you operate?	Do you work in direct assistance to postpartum women with nipple trauma?	How many years have you been working directly with the promotion of breastfeeding?	How many years have you been studying the field of breastfeeding?	1) The narrative of the presented clinical case is adequate and closely represents reality.	Description of suggestions regarding the narrative:	2) The clinical aspects presented in the case are adequate and closely represent reality.	Description of suggestions regarding the clinical aspects of the case:	3) The contextual aspects presented in the clinical case are adequate and closely represent reality.	Description of suggestions regarding contextual aspects.	4) Do you consider this case appropriate for teaching about nipple trauma care?	Suggestion description:	1) The narrative of the presented clinical case is adequate and closely represents reality.	Description of suggestions regarding the narrative:	2) The clinical aspects presented in the case are adequate and closely represent reality.	Description of suggestions regarding the clinical aspects of the case:	3) The contextual aspects presented in the clinical case are adequate and closely represent reality.	Description of suggestions regarding contextual aspects.	4) Do you consider this case appropriate for teaching about nipple trauma care?	Suggestion description:	1) The narrative of the presented clinical case is adequate and closely represents reality.	Description of suggestions regarding the narrative:	2) The clinical aspects presented in the case are adequate and closely represent reality.	Description of suggestions regarding the clinical aspects of the case:	3) The contextual aspects presented in the clinical case are adequate and closely represent reality.	Description of suggestions regarding contextual aspects.	4) Do you consider this case appropriate for teaching about nipple trauma care?	Suggestion description:	What is your level of exposure to technological resources (computers, tablets, smartphones, etc.)?	What is your level of experience with digital games (video game consoles, tablets, smartphones, etc.)?	1. Does the game hold my attention?	2. Am I not distracted from tasks I should be concentrating on?	3. Can I enjoy the game without getting bored or anxious?	4. Is the difficulty level appropriate?	5. Do my skills improve as the game progresses?	6. Am I motivated by improving my skills?	7. Do I feel in control of the menu?	8. Does the game allow me to recover from mistakes I've made?	9. Do I feel I can use any strategies?
2021-01-11 08:09:44	YES	33	11		Doctorate	Specialization in obstetrics	Xxx	Cxx				No	Xx	X	I agree		I agree		I agree		Yes		I agree		I agree		I agree		Yes		I agree		I agree		I agree		Yes		I use it daily	I never play	7	7	7	7	7	7	7	7	7
2021-01-15 11:06:51	YES	65	40	Registered Nurse with IBCLC certification, Coordinating/Managing Nurse at the municipal, state, or federal level.	Professional Master's Degree	Master's thesis topic: breastfeeding	Breastfeeding Counseling. Assessor for the Baby-Friendly Hospital Initiative. NBCAL Courses.	1988/2013			Rio Grande do Sul	Yes	35	35 years	I agree		I agree		I agree		Yes		I agree		It needs minor revisions/changes.	Nipple trauma vs. fungal infection (it doesn't seem correct to present the infection as trauma). Fungal infection does not cause loss of nipple tissue integrity. The baby may not have any lesions in the mouth. You observe the presence of diaper rash in the baby.	I agree		Yes, but it needs minor revisions/changes.	Mentioned above	It needs minor revision/alteration.	To reconsider whether the mother mentions at the beginning of her statement "having noticed that her milk supply has decreased," I think it's best not to highlight the variation in the child's weight.	I agree		It needs minor revisions/changes.	Above	Yes		I use it daily	I never play	7	5	7	7	7	7	7	7	7
2021-01-15 11:06:53	YES	41	16	Obstetric Nurse at a Baby-Friendly Hospital	Specialization	Specialization in obstetrics, Master's thesis topic: breastfeeding, Other:	IHAC course				Rio Grande do Norte	Yes	6	6 years	I agree		I agree		I agree		Yes		I agree		I agree	Include fungal infection or a related term among the complication type options.	I agree		Yes		I agree		I agree		I agree		Yes		I use it daily	I play occasionally	7	6	6	6	5	7	7	7	5
2021-01-19 17:12:25	YES	37	11	Head Nurse at the Brazilian Network of Human Milk Banks	Specialization	Others:	Operationalization of Human Milk Banks, 20-hour course on breastfeeding, processing and quality of human milk.				RN	Yes	5	5	I agree		I agree		I agree		Yes		I agree		I agree		I agree		Yes		I agree		I agree		I agree		Yes		I use it daily	I rarely play	7	7	7	7	7	7	7	7	7
2021-01-20 15:49:08	YES	63	40	IBCLC certified nurse	Specialization	Specialization in breastfeeding, Master's thesis subject: breastfeeding, Other:	Maternal counseling course. For 17 years I was the Coordinator of the 20-hour course, part of the Baby-Friendly Hospital Initiative.	My first certification was in the year 2000.			Rio Grande do Sul	Yes	22	23 years	I agree	The mother's complaints are very relevant and in line with reality.	I agree	Nothing to add	I agree	No other suggestions	Yes	I thought it was perfect; it reflects the reality of working in an obstetrics inpatient unit.	I agree	Nothing to add	I agree	Often, fungal infections aren't very obvious, neither in the mother's breast nor in the baby's mouth. I think this is an aspect that should be highlighted.	I agree		Yes	No more suggestions.	I agree		I agree		I agree		Yes		I use it daily	I rarely play	7	7	7	7	7	7	7	7	7
2021-01-28 16:56:30	YES	61	38	IBCLC certified nurse	Academic Master's Degree	Especialização em aleitamento materno, Objeto de estudo do mestrado: aleitamento materno, Outras:	Various courses from the Ministry of Health such as IHAC Assessor, BLh monitoring, counseling, Kangaroo Mother Care.	since 1998 and continuing to this day	I worked as a technical manager for over 20 years.	I have some published research, which I began in 2000.	Praná	Yes	29	29 years	I agree	I felt the nurse asked the right questions, and I liked the videos; they were very clear about improper latch, and the video showed the difference in milk flow with a correct or incorrect latch. The explanation was very clear to me.	I agree		I agree		Yes	This case opens up a range of discussions, and it also depends on the idea the professor wants to emphasize as the cause of nipple trauma...	I agree		I agree	The possibility of the baby being asymptomatic and the mother only reporting the type of pain should be considered. Also, the possibility of needing a referral to a gynecologist/obstetrician should be considered, as the mother may have vaginal or mammary candidiasis. The baby's perineum should be evaluated, and the need for a pediatrician's evaluation should be discussed depending on the severity…	I agree	Explore more symptoms in the mother and baby (baby's perineum, vaginal infection in the mother, time elapsed, etc.).	Yes		It needs minor revision/alteration.	Include the option of using a cup to offer expressed breast milk; a moment to practice using the cup; if possible, also show a video with the dynamics of latch, sucking, and tongue position WITHOUT ankyloglossia for comparison between the two videos (with types of ankyloglossia).	I agree		I agree		Yes		I use it daily	I never play	7	7	6	6	6	6	7	7	6
2021-01-28 16:58:16	YES	61	41	IBCLC-certified nurse, Research Nurse in the field of breastfeeding.	Academic Master's Degree	Specialization in breastfeeding, Master's thesis subject: breastfeeding	Obstetrics ward nurse	1997		10 years	RGS	Yes	37	37 years	I agree		I agree	A video evaluating breastfeeding could be added.	I agree		Yes	The game seemed quite complete to me if explored thoroughly by the student.	It needs minor revision/alteration.	Often in practice, the baby's mouth lesions are not very visible; they may be very small or not even found.	I agree	Often in practice, the baby's mouth lesions are not very visible; they may be very small or not even found.	I agree		Yes	I consider this quite relevant, given the frequency of this type of injury in the late postpartum period.	I agree		I agree		It needs minor revisions/changes. revisões/alterações	It is important to emphasize that in addition to nipple lesions, lack of satiety in the newborn, and full breasts, poor weight gain may also be observed.	Yes, but it needs minor revisions/changes.	I suggest adding to the postpartum guidelines the option of offering expressed breast milk to the baby using a cup or spoon, in cases where the mother is unable to breastfeed due to pain, or if the baby's milk extraction is ineffective.	I use it daily	I rarely play	6	7	6	6	6	5	5	7	7
		54.6667	31										22.3333
[truncated: 14 more columns]
